# Supplementary material for: Unraveling the impact of lysosomal dysfunction on myeloproliferative neoplasm
Source: Cancer Med. 2024 Sep 25;13(18):e70238. doi: 10.1002/cam4.70238 (PMC11423461; doi:10.1002/cam4.70238)
Supplement: Supplementary file 1 — Table S1. Table S2. Table S3. Table S4. Table S5. [file CAM4-13-e70238-s002.xlsx]

## Sheet: Table S1
Supplementary Table S1: 42 genes related to Lysosomal storage disease (LD)
Index	Genes
1	AGA
2	ARSA
3	ARSB
4	ASAH1
5	CLN3
6	CTNS
7	CTSA
8	CTSK
9	FUCA1
10	GAA
11	GALC
12	GALNS
13	GBA
14	GLA
15	GLB1
16	GM2A
17	GNPTAB
18	GNPTG
19	GNS
20	GUSB
21	HEXA
22	HEXB
23	HGSNAT
24	HYAL1
25	IDS
26	IDUA
27	LIPA
28	MAN2B1
29	MANBA
30	MCOLN1
31	NAGA
32	NAGLU
33	NEU1
34	NPC1
35	NPC2
36	PPT1
37	PSAP
38	SGSH
39	SMPD1
40	SUMF1
41	TPP1
42	LAMP2

## Sheet: Table S2
Supplementary Table S2: CFNC cohort information
ID	Age	Germline variant	Disease
NC001	65	.	Normal
NC002	59	.	Normal
NC004	59	.	Normal
NC005	54	.	Normal
NC006	51	.	Normal
NC007	65	.	Normal
NC008	62	.	Normal
NC009	55	.	Normal
NC010	66	.	Normal
NC011	72	.	Normal
NC012	66	.	Normal
NC013	67	.	Normal
NC014	71	.	Normal
NC015	69	.	Normal
NC016	61	.	Normal
NC017	68	.	Normal
NC018	56	HEXB	Normal
NC019	58	.	Normal
NC020	61	.	Normal
NC022	66	.	Normal
NC023	55	.	Normal
NC024	56	.	Normal
NC025	52	.	Normal
NC026	61	.	Normal
NC027	59	.	Normal
NC029	61	.	Normal
NC030	73	.	Normal
NC031	66	.	Normal
NC032	67	.	Normal
NC033	55	.	Normal
NC034	59	.	Normal
NC035	55	.	Normal
NC036	51	.	Normal
NC038	54	.	Normal
NC039	53	.	Normal
NC040	66	.	Normal
NC041	59	.	Normal
NC043	56	.	Normal
NC046	64	.	Normal
NC048	59	.	Normal
NC049	74	.	Normal
NC050	58	.	Normal
NC051	59	.	Normal
NC052	67	.	Normal
NC053	63	.	Normal
NC054	62	.	Normal
NC055	58	.	Normal
NC056	55	.	Normal
NC057	59	.	Normal
NC058	52	.	Normal
NC059	63	.	Normal
NC060	52	.	Normal
NC061	56	.	Normal
NC062	63	.	Normal
NC063	51	.	Normal
NC065	53	.	Normal
NC066	67	.	Normal
NC067	65	.	Normal
NC068	59	.	Normal
NC069	54	.	Normal
NC070	64	.	Normal
NC072	57	.	Normal
NC074	59	.	Normal
NC075	71	.	Normal
NC076	69	.	Normal
NC077	70	.	Normal
NC078	64	.	Normal
NC079	66	.	Normal
NC080	61	.	Normal
NC081	56	.	Normal
NC083	55	.	Normal
NC084	55	.	Normal
NC085	67	.	Normal
NC086	63	.	Normal
NC087	59	.	Normal
NC088	72	.	Normal
NC089	62	.	Normal
NC091	60	.	Normal
NC092	65	.	Normal
NC094	54	.	Normal
NC095	52	.	Normal
NC096	55	.	Normal
NC097	57	.	Normal
NC098	59	.	Normal
NC099	60	.	Normal
NC100	53	.	Normal
NC101	69	.	Normal
NC102	60	.	Normal
NC103	58	.	Normal
NC105	64	.	Normal
NC106	60	.	Normal
NC107	62	.	Normal
NC109	56	.	Normal
NC110	54	.	Normal
NC111	68	.	Normal
NC112	69	MAN2B1	Normal
NC125	62	.	Normal
NC126	65	.	Normal
NC127	60	.	Normal
NC129	60	.	Normal
NC130	63	.	Normal
NC131	62	.	Normal
NC132	63	.	Normal
NC134	65	.	Normal
NC135	59	.	Normal
NC136	67	.	Normal
NC138	67	.	Normal
NC139	55	.	Normal
NC140	60	.	Normal
NC141	67	GAA	Normal
NC142	66	.	Normal
NC143	60	.	Normal
NC144	63	.	Normal
NC145	58	.	Normal
NC146	72	.	Normal
NC148	54	.	Normal
NC149	64	.	Normal
NC150	60	.	Normal
NC151	65	GALC	Normal
NC153	55	.	Normal
NC154	58	.	Normal
NC155	60	.	Normal
NC157	64	.	Normal
NC158	66	.	Normal
NC159	62	.	Normal
NC161	57	.	Normal
NC162	55	.	Normal
NC163	60	.	Normal
NC164	59	.	Normal
NC165	58	.	Normal
NC167	60	.	Normal
NC169	62	.	Normal
NC170	53	.	Normal
NC171	66	.	Normal
NC172	56	.	Normal
NC173	65	.	Normal
NC174	55	.	Normal
NC175	66	.	Normal
NC176	69	.	Normal
NC177	69	.	Normal
NC178	62	.	Normal
NC180	59	.	Normal
NC181	54	.	Normal
NC182	56	.	Normal
NC183	66	.	Normal
NC184	58	.	Normal
NC185	62	.	Normal
NC186	60	.	Normal
NC187	58	.	Normal
NC188	62	.	Normal
NC189	71	.	Normal
NC191	71	.	Normal
NC192	57	.	Normal
NC193	65	.	Normal
NC194	53	.	Normal
NC195	57	.	Normal
NC197	68	.	Normal
NC198	67	.	Normal
NC199	62	.	Normal
NC200	68	.	Normal
NC201	60	GALC	Normal
NC202	73	.	Normal
NC203	56	.	Normal
NC205	58	.	Normal
NC206	58	.	Normal
NC207	62	.	Normal
NC208	60	.	Normal
NC209	65	.	Normal
NC210	58	HEXB	Normal
NC211	51	.	Normal
NC212	70	.	Normal
NC226	62	.	Normal
NC228	57	.	Normal
NC229	58	GALC	Normal
NC230	58	.	Normal
NC231	66	.	Normal
NC232	59	.	Normal
NC234	58	.	Normal
NC235	61	GNPTAB	Normal
NC236	58	.	Normal
NC237	60	.	Normal
NC238	51	.	Normal
NC239	61	.	Normal
NC240	55	.	Normal
NC241	70	.	Normal
NC243	59	.	Normal
NC244	57	.	Normal
NC245	55	.	Normal
NC246	54	.	Normal
NC247	69	.	Normal
NC248	70	.	Normal
NC249	68	.	Normal
NC250	62	.	Normal
NC252	64	TPP1	Normal
NC253	57	.	Normal
NC254	64	GALC, HEXB	Normal
NC255	58	.	Normal
NC256	62	.	Normal
NC257	59	.	Normal
NC258	58	.	Normal
NC259	59	.	Normal
NC260	58	.	Normal
NC263	60	.	Normal
NC264	73	.	Normal
NC265	51	.	Normal
NC266	67	.	Normal
NC267	53	.	Normal
NC268	61	.	Normal
NC269	64	.	Normal
NC270	57	.	Normal
NC271	73	.	Normal
NC273	61	.	Normal
NC274	62	.	Normal
NC275	69	.	Normal
NC276	51	.	Normal
NC277	70	.	Normal
NC280	58	.	Normal
NC283	59	.	Normal
NC285	54	GAA	Normal
NC286	61	.	Normal
NC287	54	.	Normal
NC288	72	.	Normal
NC289	66	MAN2B1	Normal
NC291	69	.	Normal
NC292	64	.	Normal
NC293	64	.	Normal
NC294	73	.	Normal
NC296	54	.	Normal
NC297	52	.	Normal
NC298	58	.	Normal
NC299	62	.	Normal
NC300	51	.	Normal
NC301	59	GALC	Normal
NC303	62	.	Normal
NC305	52	.	Normal
NC306	71	.	Normal
NC308	64	.	Normal
NC309	58	.	Normal
NC310	63	HEXB	Normal
NC312	68	.	Normal
NC313	60	.	Normal
NC314	58	GNPTAB	Normal
NC315	53	.	Normal
NC316	63	.	Normal
NC317	71	.	Normal
NC318	58	.	Normal
NC319	54	.	Normal
NC320	74	.	Normal
NC321	53	.	Normal
NC322	60	.	Normal
NC323	51	.	Normal
NC324	59	.	Normal
NC325	58	.	Normal
NC326	53	.	Normal
NC327	65	.	Normal
NC328	64	.	Normal
NC329	54	.	Normal
NC330	54	.	Normal
NC331	63	.	Normal
NC332	65	.	Normal
NC333	59	.	Normal
NC334	55	GALC	Normal
NC335	63	.	Normal
NC337	60	.	Normal
NC338	51	.	Normal
NC340	58	.	Normal
NC341	54	.	Normal
NC343	60	.	Normal
NC344	54	.	Normal
NC345	63	.	Normal
NC346	60	GALC	Normal
NC347	65	.	Normal
NC348	59	.	Normal
NC349	74	.	Normal
NC350	57	.	Normal
NC351	68	.	Normal
NC353	60	.	Normal
NC355	65	.	Normal
NC356	68	.	Normal
NC357	61	.	Normal
NC358	74	GNPTAB	Normal
NC359	71	.	Normal
NC360	58	.	Normal
NC362	53	.	Normal
NC363	58	.	Normal
NC365	60	.	Normal
NC367	57	.	Normal
NC369	60	.	Normal
NC370	73	.	Normal
NC372	69	.	Normal
NC373	55	.	Normal
NC374	52	.	Normal
NC375	64	.	Normal
NC376	65	.	Normal
NC377	61	GLB1	Normal
NC378	59	.	Normal
NC379	59	.	Normal
NC380	69	.	Normal
NC382	56	.	Normal
NC384	61	.	Normal
NC385	62	.	Normal
NC386	67	.	Normal
NC387	66	.	Normal
NC388	62	.	Normal
NC389	61	.	Normal
NC390	57	.	Normal
NC392	62	.	Normal
NC393	57	.	Normal
NC394	55	.	Normal
NC395	53	.	Normal
NC396	62	.	Normal
NC397	67	.	Normal
NC398	58	.	Normal
NC399	60	.	Normal
NC400	71	.	Normal
NC402	59	.	Normal
NC403	59	.	Normal
NC404	55	.	Normal
NC405	60	.	Normal
NC406	56	.	Normal
NC408	60	.	Normal
NC409	59	.	Normal
NC410	56	.	Normal
NC411	60	.	Normal
NC413	62	.	Normal
NC415	59	.	Normal
NC416	56	.	Normal
NC417	66	.	Normal
NC418	60	.	Normal
NC419	58	.	Normal
NC420	62	.	Normal
NC421	72	GAA	Normal
NC423	61	.	Normal
NC425	62	.	Normal
NC426	55	.	Normal
NC427	62	.	Normal
NC428	59	.	Normal
NC429	59	.	Normal
NC430	58	.	Normal
NC431	57	.	Normal
NC432	61	.	Normal
NC433	65	.	Normal
NC434	74	.	Normal
NC435	66	.	Normal
NC436	51	.	Normal
NC437	69	.	Normal
NC438	66	.	Normal
NC439	74	.	Normal
NC440	55	.	Normal
NC441	63	.	Normal
NC443	59	.	Normal
NC444	53	.	Normal
NC445	54	.	Normal
NC446	63	.	Normal
NC447	66	.	Normal
NC448	58	.	Normal
NC450	70	.	Normal
NC451	74	.	Normal
NC452	69	.	Normal
NC453	66	.	Normal
NC454	68	.	Normal
NC455	64	.	Normal
NC456	55	.	Normal
NC458	54	.	Normal
NC459	59	.	Normal
NC460	57	.	Normal
NC461	70	.	Normal
NC462	55	.	Normal
NC463	54	.	Normal
NC464	64	.	Normal
NC465	66	.	Normal
NC467	54	.	Normal
NC468	54	.	Normal
NC471	58	.	Normal
NC472	66	.	Normal
NC473	57	.	Normal
NC474	51	.	Normal
NC475	65	.	Normal
NC476	65	.	Normal
NC477	69	.	Normal
NC478	58	.	Normal
NC479	72	.	Normal
NC480	68	.	Normal
NC481	58	.	Normal
NC482	63	.	Normal
NC483	57	.	Normal
NC484	58	.	Normal
NC485	56	.	Normal
NC486	73	HYAL1	Normal
NC487	59	.	Normal
NC488	64	.	Normal
NC489	73	.	Normal
NC490	72	.	Normal
NC491	54	.	Normal
NC493	72	.	Normal
NC494	57	.	Normal
NC495	62	.	Normal
NC496	65	.	Normal
NC497	66	SGSH	Normal
NC498	72	.	Normal
NC499	51	.	Normal
NC500	67	.	Normal
NC501	57	.	Normal
NC502	74	.	Normal
NC503	69	.	Normal
NC505	57	.	Normal
NC506	51	.	Normal
NC507	60	.	Normal
NC508	70	.	Normal
NC510	55	.	Normal
NC511	60	.	Normal
NC512	67	.	Normal
NC513	52	.	Normal
NC514	66	.	Normal
NC515	63	.	Normal
NC516	56	.	Normal
NC518	58	HYAL1	Normal
NC519	62	.	Normal
NC520	52	.	Normal
NC521	58	.	Normal
NC522	52	.	Normal
NC524	68	.	Normal
NC525	72	.	Normal
NC527	58	.	Normal
NC528	71	.	Normal
NC529	51	.	Normal
NC530	58	.	Normal
NC532	58	.	Normal
NC535	67	.	Normal
NC536	66	.	Normal
NC538	53	.	Normal
NC539	68	.	Normal
NC542	57	.	Normal
NC543	62	.	Normal
NC545	61	.	Normal
NC546	55	.	Normal
NC547	70	.	Normal
NC548	62	.	Normal
NC549	59	.	Normal
NC551	71	.	Normal
NC552	68	.	Normal
NC553	60	.	Normal
NC555	67	.	Normal
NC556	54	.	Normal
NC557	68	.	Normal
NC558	64	.	Normal
NC559	59	.	Normal
NC560	72	.	Normal
NC561	73	.	Normal
NC562	61	.	Normal
NC563	67	.	Normal
NC564	74	.	Normal
NC565	68	.	Normal
NC567	67	.	Normal
NC568	68	.	Normal
NC569	64	.	Normal
NC570	57	.	Normal
NC571	54	.	Normal
NC573	61	.	Normal
NC575	54	.	Normal
NC576	68	.	Normal

## Sheet: Table S3
Supplementary Table S3: Whole Transcriptome data information
ID	Sex	Age	Germline variant	Status	JAK2 status
MPN009	F	45	GALC	Primary Myelofibrosis	positive
MPN122	F	49	HYAL1	Primary Myelofibrosis	positive
MPN005	F	37	GBA	Essential Thrombocytosis	positive
MPN208	M	65	HEXB	Essential Thrombocytosis	positive
MPN056	M	65	GNPTAB	Essential Thrombocytosis	positive
MPN095	F	71	GALC	Polycythemia Vera	positive
MPN020	F	63	ASAH1	Polycythemia Vera	positive
MPN212	F	71	GALC	Polycythemia Vera	positive
MPN106	F	63	.	Primary Myelofibrosis	positive
MPN197	F	52	.	Essential Thrombocytosis	positive
MPN068	M	54	.	Essential Thrombocytosis	positive
MPN078	M	69	.	Essential Thrombocytosis	positive
MPN030	F	65	.	Polycythemia Vera	positive
MPN041	F	67	.	Polycythemia Vera	positive

## Sheet: Table S4
Supplementary Table S4: Single cell RNA data information
ID	Sex	Age	Germline variant	Status	JAK2 status
GSM3396167	F	41	.	Healthy donor	.
GSM3396169	F	50	.	Healthy donor	.
MPN020	F	63	ASAH1	Polycythemia Vera	positive
MPN212	F	71	GALC	Polycythemia Vera	positive
MPN030	F	65	.	Polycythemia Vera	positive
MPN041	F	67	.	Polycythemia Vera	positive

## Sheet: Table S5
Supplementary Table S5: MPN cohort information
ID	Age	Germline variant	Disease	Gender	JAK2 status	others
MPN213	45	.	Primary Myelofibrosis	M	negative	.
MPN212	70	GALC	Polycythemia Vera	F	positive	.
MPN211	54	.	Polycythemia Vera	M	positive	.
MPN210	31	.	Essential Thrombocythosis	F	positive	.
MPN209	62	.	Essential Thrombocythosis	M	negative	.
MPN208	65	HEXB	Essential Thrombocythosis	M	positive	.
MPN207	76	.	Essential Thrombocythosis	F	positive	MPL, CARL negative
MPN206	79	.	Essential Thrombocythosis	F	positive	.
MPN205	59	.	Essential Thrombocythosis	F	positive	.
MPN204	52	.	Polycythemia Vera	F	positive	.
MPN202	54	.	Primary Myelofibrosis	F	negative	CALR positive
MPN201	78	.	Primary Myelofibrosis	M	positive	.
MPN200	68	.	Essential Thrombocythosis	F	positive	MPL, CARL negative
MPN199	65	.	Polycythemia Vera	F	positive	.
MPN198	43	.	Primary Myelofibrosis	M	negative	CALR positive
MPN197	23	.	Essential Thrombocythosis	F	positive	.
MPN196	66	.	Polycythemia Vera	F	positive	.
MPN195	48	.	Polycythemia Vera	M	positive	.
MPN194	44	.	Primary Myelofibrosis	M	positive	.
MPN193	46	.	Primary Myelofibrosis	F	negative	CALR positive
MPN192	48	.	Polycythemia Vera	M	positive	.
MPN191	55	.	Essential Thrombocythosis	M	unknown	.
MPN190	54	.	Primary Myelofibrosis	F	positive	.
MPN189	43	.	Primary Myelofibrosis	F	negative	CALR positive
MPN188	43	.	Primary Myelofibrosis	F	negative	.
MPN187	40	.	Essential Thrombocythosis	M	positive	.
MPN186	84	.	Essential Thrombocythosis	F	positive	MPL, CARL negative
MPN185	62	.	Essential Thrombocythosis	M	negative	.
MPN184	78	.	Primary Myelofibrosis	M	negative	Triple negative
MPN183	59	.	Essential Thrombocythosis	M	positive	MPL, CARL negative
MPN182	55	.	Essential Thrombocythosis	M	positive	.
MPN181	65	GALC	Essential Thrombocythosis	F	negative	.
MPN180	56	.	Essential Thrombocythosis	F	negative	CALR positive
MPN179	63	.	Polycythemia Vera	F	positive	.
MPN178	65	.	Essential Thrombocythosis	F	negative	.
MPN176	68	.	Primary Myelofibrosis	M	negative	.
MPN175	45	.	Essential Thrombocythosis	M	positive	.
MPN174	48	.	Polycythemia Vera	M	positive	.
MPN172	58	GBA	Primary Myelofibrosis	F	positive	.
MPN170	24	.	Essential Thrombocythosis	F	unknown	.
MPN169	57	.	Essential Thrombocythosis	M	positive	.
MPN168	58	.	Essential Thrombocythosis	M	negative	.
MPN167	58	.	Essential Thrombocythosis	F	negative	.
MPN166	60	ASAH1	Polycythemia Vera	M	positive	CALR negative
MPN165	74	.	Polycythemia Vera	F	positive	.
MPN164	58	.	Essential Thrombocythosis	F	negative	MPL positive
MPN163	40	.	Primary Myelofibrosis	M	negative	.
MPN162	77	.	Essential Thrombocythosis	F	positive	.
MPN161	62	.	Essential Thrombocythosis	M	negative	.
MPN158	73	.	Primary Myelofibrosis	M	positive	.
MPN157	67	.	Essential Thrombocythosis	M	positive	.
MPN155	41	.	Essential Thrombocythosis	M	positive	.
MPN154	52	.	Polycythemia Vera	M	positive	.
MPN153	43	.	Polycythemia Vera	F	positive	.
MPN151	74	.	Polycythemia Vera	F	positive	.
MPN150	62	.	Essential Thrombocythosis	F	negative	CALR negative
MPN149	54	.	Primary Myelofibrosis	F	positive	.
MPN148	75	.	Primary Myelofibrosis	M	positive	.
MPN147	48	.	Polycythemia Vera	F	unknown	.
MPN145	44	.	Essential Thrombocythosis	F	negative	.
MPN144	48	.	Polycythemia Vera	F	unknown	.
MPN143	19	.	Essential Thrombocythosis	M	negative	.
MPN141	32	.	Essential Thrombocythosis	M	unknown	.
MPN140	46	.	Polycythemia Vera	F	positive	.
MPN139	40	.	Polycythemia Vera	F	positive	.
MPN138	22	.	Essential Thrombocythosis	F	negative	.
MPN137	86	.	Polycythemia Vera	F	positive	.
MPN134	71	.	Essential Thrombocythosis	F	negative	CALR positive
MPN133	57	.	Essential Thrombocythosis	M	negative	CALR positive
MPN132	63	.	Primary Myelofibrosis	M	positive	.
MPN131	60	.	Primary Myelofibrosis	M	positive	MPL, CARL negative
MPN130	36	.	Essential Thrombocythosis	M	negative	CALR positive
MPN129	55	.	Essential Thrombocythosis	M	negative	CALR positive
MPN127	55	.	Essential Thrombocythosis	F	negative	Triple negative
MPN125	57	.	Polycythemia Vera	F	positive	.
MPN124	66	.	Primary Myelofibrosis	F	positive	MPL, CARL negative
MPN123	41	.	Polycythemia Vera	F	positive	.
MPN122	50	HYAL1	Primary Myelofibrosis	F	positive	.
MPN120	57	.	Polycythemia Vera	F	positive	.
MPN119	63	.	Essential Thrombocythosis	M	negative	.
MPN118	42	.	Essential Thrombocythosis	F	positive	.
MPN117	63	.	Polycythemia Vera	F	positive	.
MPN116	65	.	Polycythemia Vera	F	positive	.
MPN115	67	.	Essential Thrombocythosis	F	positive	.
MPN114	67	.	Primary Myelofibrosis	M	negative	.
MPN113	35	.	Essential Thrombocythosis	F	negative	.
MPN110	61	.	Primary Myelofibrosis	M	positive	MPL, CARL negative
MPN108	37	.	Essential Thrombocythosis	M	positive	.
MPN107	55	.	Polycythemia Vera	F	positive	.
MPN106	60	.	Primary Myelofibrosis	F	positive	MPL, CARL negative
MPN105	53	.	Essential Thrombocythosis	M	negative	.
MPN104	55	.	Polycythemia Vera	F	positive	.
MPN103	63	.	Polycythemia Vera	M	positive	MPL, CARL negative
MPN102	19	HEXB	Essential Thrombocythosis	M	negative	.
MPN101	52	.	Essential Thrombocythosis	F	positive	.
MPN100	67	.	Primary Myelofibrosis	M	positive	.
MPN099	45	.	Polycythemia Vera	F	positive	.
MPN098	34	.	Essential Thrombocythosis	F	negative	.
MPN097	66	.	Primary Myelofibrosis	F	positive	.
MPN096	62	.	Essential Thrombocythosis	M	negative	.
MPN095	66	GALC	Polycythemia Vera	F	positive	.
MPN094	48	.	Essential Thrombocythosis	M	negative	.
MPN093	51	.	Polycythemia Vera	M	positive	.
MPN092	52	.	Polycythemia Vera	F	positive	.
MPN091	34	.	Polycythemia Vera	M	negative	.
MPN090	51	.	Essential Thrombocythosis	F	positive	.
MPN085	76	.	Primary Myelofibrosis	M	negative	.
MPN084	79	.	Essential Thrombocythosis	F	negative	CALR positive
MPN082	46	.	Primary Myelofibrosis	M	negative	CALR positive
MPN080	74	.	Polycythemia Vera	M	positive	.
MPN079	48	.	Essential Thrombocythosis	M	negative	.
MPN078	66	.	Essential Thrombocythosis	M	positive	.
MPN077	71	.	Essential Thrombocythosis	F	positive	.
MPN076	55	.	Primary Myelofibrosis	M	negative	.
MPN075	42	.	Polycythemia Vera	F	unknown	.
MPN074	61	.	Polycythemia Vera	F	positive	.
MPN073	65	.	Essential Thrombocythosis	M	positive	.
MPN072	71	.	Primary Myelofibrosis	F	negative	.
MPN070	80	.	Primary Myelofibrosis	M	unknown	.
MPN069	68	.	Primary Myelofibrosis	F	unknown	.
MPN068	48	.	Essential Thrombocythosis	M	positive	.
MPN067	19	.	Essential Thrombocythosis	F	positive	.
MPN066	65	.	Primary Myelofibrosis	M	negative	.
MPN065	68	.	Essential Thrombocythosis	F	negative	.
MPN064	70	.	Polycythemia Vera	M	negative	.
MPN063	69	.	Essential Thrombocythosis	F	positive	MPL, CARL negative
MPN060	36	.	Primary Myelofibrosis	M	negative	.
MPN059	54	.	Polycythemia Vera	F	positive	.
MPN058	56	.	Essential Thrombocythosis	F	positive	.
MPN057	61	SGSH	Primary Myelofibrosis	M	negative	CALR positive
MPN056	59	GNPTAB	Essential Thrombocythosis	M	positive	.
MPN055	71	.	Polycythemia Vera	M	positive	.
MPN054	77	.	Essential Thrombocythosis	F	unknown	.
MPN053	72	.	Polycythemia Vera	F	positive	.
MPN052	57	.	Polycythemia Vera	M	positive	.
MPN050	55	.	Polycythemia Vera	F	positive	.
MPN049	47	.	Essential Thrombocythosis	M	negative	.
MPN048	71	.	Primary Myelofibrosis	F	positive	.
MPN047	40	.	Essential Thrombocythosis	M	positive	.
MPN046	70	.	Primary Myelofibrosis	M	negative	.
MPN045	67	.	Polycythemia Vera	M	positive	.
MPN044	74	.	Essential Thrombocythosis	F	negative	.
MPN043	51	.	Primary Myelofibrosis	F	positive	.
MPN042	59	.	Primary Myelofibrosis	M	positive	.
MPN041	67	.	Polycythemia Vera	F	positive	MPL, CARL negative
MPN040	63	.	Essential Thrombocythosis	M	positive	.
MPN039	63	.	Essential Thrombocythosis	M	positive	.
MPN038	68	.	Essential Thrombocythosis	F	positive	.
MPN036	60	.	Primary Myelofibrosis	F	negative	Triple negative
MPN035	62	.	Primary Myelofibrosis	M	negative	Triple negative
MPN034	39	HEXB	Polycythemia Vera	F	unknown	.
MPN033	44	.	Essential Thrombocythosis	F	positive	.
MPN032	62	.	Essential Thrombocythosis	M	negative	.
MPN030	66	.	Polycythemia Vera	F	positive	.
MPN029	42	.	Essential Thrombocythosis	F	negative	.
MPN028	75	.	Primary Myelofibrosis	F	positive	.
MPN027	79	.	Primary Myelofibrosis	F	positive	.
MPN026	53	.	Essential Thrombocythosis	M	negative	.
MPN025	61	.	Essential Thrombocythosis	F	positive	.
MPN024	25	.	Essential Thrombocythosis	F	negative	CALR positive
MPN023	38	.	Primary Myelofibrosis	F	positive	.
MPN022	55	.	Essential Thrombocythosis	M	unknown	.
MPN021	56	.	Essential Thrombocythosis	M	positive	.
MPN020	61	ASAH1	Polycythemia Vera	F	positive	.
MPN019	54	.	Polycythemia Vera	F	positive	.
MPN018	55	.	Essential Thrombocythosis	F	negative	.
MPN016	67	.	Polycythemia Vera	M	positive	.
MPN015	65	.	Primary Myelofibrosis	M	positive	.
MPN014	74	.	Essential Thrombocythosis	M	positive	.
MPN013	55	MAN2B1	Polycythemia Vera	F	unknown	.
MPN011	78	.	Essential Thrombocythosis	M	positive	.
MPN010	69	.	Polycythemia Vera	F	positive	.
MPN009	45	GALC	Primary Myelofibrosis	F	positive	.
MPN008	82	.	Primary Myelofibrosis	M	positive	.
MPN007	66	.	Polycythemia Vera	M	positive	.
MPN006	55	.	Polycythemia Vera	F	positive	.
MPN005	31	GBA	Essential Thrombocythosis	F	positive	.
MPN004	41	.	Polycythemia Vera	M	negative	.
MPN003	72	.	Polycythemia Vera	F	positive	.
MPN002	62	.	Essential Thrombocythosis	F	negative	.
MPN001	62	.	Primary Myelofibrosis	F	unknown	CALR positive
1975	71	.	Essential Thrombocythosis	F	negative	.
1893	65	.	Essential Thrombocythosis	F	positive	.
1810	56	.	Primary Myelofibrosis	F	positive	.
1582	35	.	Essential Thrombocythosis	M	positive	.
1563	54	.	Essential Thrombocythosis	M	positive	.
1516	65	.	Essential Thrombocythosis	M	negative	.
1510	33	.	Essential Thrombocythosis	M	negative	.
1504	53	.	Essential Thrombocythosis	F	positive	.
1308	23	.	Polycythemia Vera	M	positive	.
